# Supplementary material for: Enabling transparent research evaluation: A method for historical RCR retrieval using public NIH metadata
Source: PLoS One. 2026 Jan 20;21(1):e0340697. doi: 10.1371/journal.pone.0340697 (PMC12818616; doi:10.1371/journal.pone.0340697)
Supplement: S1File — (PY) [file pone.0340697.s001.py]

# --------------------------------------------------------------
# Disclaimer: For Research Use Only
# This Python code is designed for research purposes to evaluate
# methods for historical Relative Citation Ratio (RCR) retrieval
# using publicly available NIH metadata.
# It is not intended for bibliometric decision-making in funding,
# hiring, or promotion processes, and should not replace
# professional research evaluation. The authors are not responsible
# for any errors, misuse, or consequences arising from the use of
# this code. Please use it at your own risk.
# --------------------------------------------------------------
# If you reference this work, please cite:
#
# Haupt F, Senge JF, Tengg-Kobligk H Von, Bosbach WA.
# Enabling Transparent Research Evaluation: A Method for Historical
# RCR Retrieval Using Public NIH Metadata.
# PLoS One. 2025. DOI: 10.1371/journal.pone.0340697
#
# --------------------------------------------------------------
# For any questions, please contact
# Wolfram A. Bosbach, MD, PhD at WolframAndreas.Bosbach@INSEL.CH
# --------------------------------------------------------------


import csv
import os

# Increase the CSV field size limit to 1 gigabyte (2^30)
csv.field_size_limit(2**30)

# Define the list of database strings, named YYYYMM
database_strings = ['202210','202211','202212','202301','202302','202303','202304','202305','202306','202307']


# Define the list of search strings
search_strings = ['34067405']  

# Specify the column name to search in
search_column = "pmid"

# Specify the row number to start searching from (0-based index)
start_row_number = 28102436  # Change this to the desired starting row number for reducing search time


# Loop through each database string
for database_string in database_strings:
    print(database_string)

    # Define the file paths for input and output
    
    #directory with downloaded metadata filfes, in directories named YYYYMM
    input_file_path = os.path.join('X: ... \icite', database_string, 'icite_metadata.csv')
    
    #output directory for extracted pmid entries
    output_file_path = os.path.join('X: ... \\open_access_supplement\\pmid-34067405', f'matching_rows_{database_string}.csv')
   
    print(input_file_path)
    print(output_file_path)
    

    print(f"Input file found: {input_file_path}")
    print(f"Output file path: {output_file_path}")

    # Open the CSV file and search for the strings exclusively in the "pmid" column
    matching_rows = []

    with open(input_file_path, 'r', newline='', encoding='utf-8') as csv_file:
        csv_reader = csv.DictReader(csv_file)

        # Skip rows up to the desired starting row
        for _ in range(start_row_number):
            next(csv_reader, None)
        
        for row in csv_reader:
            if row.get(search_column) and any(search_string in row[search_column] for search_string in search_strings):
                matching_rows.append(row)
                print(row)

    # Save matching rows to a new CSV file
    fieldnames = csv_reader.fieldnames
    with open(output_file_path, 'w', newline='', encoding='utf-8') as output_file:
        csv_writer = csv.DictWriter(output_file, fieldnames=fieldnames)
        csv_writer.writeheader()
        csv_writer.writerows(matching_rows)

    print(f'Saved matching rows from {database_string} to {output_file_path}')
