# Supplementary material for: Enabling transparent research evaluation: A method for historical RCR retrieval using public NIH metadata
Source: PLoS One. 2026 Jan 20;21(1):e0340697. doi: 10.1371/journal.pone.0340697 (PMC12818616; doi:10.1371/journal.pone.0340697)
Supplement: S3 File — https://doi.org/10.6084/m9.figshare.30067852. (PY) [file pone.0340697.s003.py]

# --------------------------------------------------------------
# Disclaimer: For Research Use Only
# This Python code is designed for research purposes to evaluate
# methods for historical Relative Citation Ratio (RCR) retrieval
# using publicly available NIH metadata.
# It is not intended for bibliometric decision-making in funding,
# hiring, or promotion processes, and should not replace
# professional research evaluation. The authors are not responsible
# for any errors, misuse, or consequences arising from the use of
# this code. Please use it at your own risk.
# --------------------------------------------------------------
# If you reference this work, please cite:
#
# Haupt F, Senge JF, Tengg-Kobligk H Von, Bosbach WA.
# Enabling Transparent Research Evaluation: A Method for Historical
# RCR Retrieval Using Public NIH Metadata.
# PLoS One. 2025. DOI: 10.1371/journal.pone.0340697
#
# --------------------------------------------------------------
# For any questions, please contact
# Wolfram A. Bosbach, MD, PhD at WolframAndreas.Bosbach@INSEL.CH
# --------------------------------------------------------------

import os
import csv
import matplotlib.pyplot as plt
from tabulate import tabulate

# Specify the folder path where the CSV files are located
folder_path = r'X: ... \\open_access_supplement\\pmid-34067405'


# Initialize a dictionary to store values for each date
date_values = {}

# Loop through all files in the folder
for filename in os.listdir(folder_path):
    if filename.endswith('.csv'):
        # Extract the date (final six digits of the filename)
        date = filename[-10:-4]
        file_path = os.path.join(folder_path, filename)
        
        # Open and read the CSV file
        with open(file_path, 'r', newline='', encoding='utf-8') as csv_file:
            csv_reader = csv.DictReader(csv_file)
            
            # Initialize values for this date
            rc_ratio = None
            citation_count = None
            
            # Loop through each row in the CSV file
            for row in csv_reader:
                if 'relative_citation_ratio' in row:
                    rc_ratio = row['relative_citation_ratio']
                if 'citation_count' in row:
                    citation_count = row['citation_count']
            
            # Store the values for this date in the dictionary
            date_values[date] = {'rc_ratio': rc_ratio, 'citation_count': citation_count}

# Create a complete timeline in the "YYYYMM" format
start_date = '202210'
end_date = '202307'
current_date = start_date
timeline = []

while current_date <= end_date:
    rc_ratio = date_values.get(current_date, {}).get('rc_ratio', '')
    citation_count = date_values.get(current_date, {}).get('citation_count', '')
    timeline.append([current_date, rc_ratio, citation_count])
    
    # Increment to the next month
    year = int(current_date[:4])
    month = int(current_date[4:])
    month += 1
    if month > 12:
        year += 1
        month = 1
    current_date = f'{year:04d}{month:02d}'

# Print the table using tabulate
header = ['Date', 'Relative Citation Ratio', 'Citation Count']
table = tabulate(timeline, headers=header, tablefmt='grid')

# Save the table as a text file
output_table_name = os.path.join(folder_path, 'RCR-citation_count-overview.txt')
with open(output_table_name, 'w', encoding='utf-8') as text_file:
    text_file.write(table)

print(f'Saved the table as a text file to {output_table_name}')

# Extract the date and RCR values from the timeline
dates = [entry[0] for entry in timeline]
rcr_values = [float(entry[1]) if entry[1] else None for entry in timeline]

# Create a line graph with increased font size
plt.figure(figsize=(10, 6))
plt.plot(dates, rcr_values, marker='o', linestyle='-')
plt.title('Relative Citation Ratio (RCR) Over Time', fontsize=30)  # Increase title font size
plt.xlabel('Date', fontsize=30)  # Increase x-axis label font size
plt.ylabel('RCR Value', fontsize=30)  # Increase y-axis label font size
plt.xticks(rotation=45, fontsize=20)  # Increase x-axis tick font size by a factor of 3
plt.yticks(fontsize=20)  # Increase y-axis tick font size by a factor of 3
plt.grid(True)

# Save the graph as an image file (e.g., PNG)
output_graph_name = os.path.join(folder_path, 'RCR_over_time.png')
plt.tight_layout()
plt.savefig(output_graph_name, dpi=300)

# Display the graph
plt.show()

print(f'Saved the RCR graph as {output_graph_name}')
